# Supplementary material for: Physiologically Based Pharmacokinetic Modelling of Serum 25-Hydroxyvitamin D Concentrations in Schoolchildren Receiving Weekly Oral Vitamin D3 Supplementation
Source: Nutrients. 2025 Sep 23;17(19):3028. doi: 10.3390/nu17193028 (PMC12525942; doi:10.3390/nu17193028)
Supplement: Supplementary file 1 [file nutrients-17-03028-s001.zip]

Archive with 1 entries (1 files):
- nutrients-3829772-supplementary.pdf
